# Supplementary material for: Treatment with Anaerobutyricum soehngenii: a pilot study of safety and dose–response effects on glucose metabolism in human subjects with metabolic syndrome
Source: NPJ Biofilms Microbiomes. 2020 Mar 27;6:16. doi: 10.1038/s41522-020-0127-0 (PMC7101376; doi:10.1038/s41522-020-0127-0)
Supplement: Supplementary file 3 — Supplementary Data 1 [file 41522_2020_127_MOESM3_ESM.xlsx]

## Sheet: inclusion_DIME
Subject_ID	Dose	BMI_baseline	BMI_baseline_incl	TG_screening	TG_baseline	Glucose_screening	Glucose_baseline	HOMA_screening	HOMA_baseline	TG_screening_incl	TG_baseline_incl	Glucose_screening_incl	Glucose_baseline_incl	HOMA_screening_incl	HOMA_baseline_incl
5	Low	35.9168	TRUE	1.8	1.7	5.4	5.6	3.2	3.4	TRUE	TRUE	FALSE	TRUE	TRUE	TRUE
9	Low	32.037	TRUE	1.5	1.2	5.5	5.5	4.3	2.1	FALSE	FALSE	FALSE	FALSE	TRUE	FALSE
19	Low	31.4661	TRUE	1.9	1.4	5.5	5.1	9	6.6	TRUE	FALSE	FALSE	FALSE	TRUE	TRUE
25	Low	34.8826	TRUE	1.8	1.8	6.3	6	3.3	5.3	TRUE	TRUE	TRUE	TRUE	TRUE	TRUE
26	Low	29.4296	TRUE	1.7	1.4	5.9	6.1	2.3	3.1	TRUE	FALSE	TRUE	TRUE	FALSE	TRUE
33	Low	32.7919	TRUE	4	4.5	5.5	5.7	3.1	5.1	TRUE	TRUE	FALSE	TRUE	TRUE	TRUE
52	Low	29.6495	TRUE	1.9	2.8	6.4	5.6	2.7	1.72018	TRUE	TRUE	TRUE	TRUE	TRUE	FALSE
90	Low	28.257	TRUE	1.9	1.6	5.1	5.1	2.9	1.95824	TRUE	FALSE	FALSE	FALSE	TRUE	FALSE
4	Medium	32.6973	TRUE	2.2	1.8	5.8	6.4	2.6	2	TRUE	TRUE	TRUE	TRUE	TRUE	FALSE
14	Medium	33.7611	TRUE	2.2	1.4	4.8	4.9	3.6	4.3	TRUE	FALSE	FALSE	FALSE	TRUE	TRUE
24	Medium	32.811	TRUE	1.6	1.7	5.1	5.2	3.6	2.6	FALSE	TRUE	FALSE	FALSE	TRUE	TRUE
35	Medium	26.7056	TRUE	3	1.5	5.3	5.9	8.9	7.1	TRUE	FALSE	FALSE	TRUE	TRUE	TRUE
56	Medium	33.3854	TRUE	1.9	2.5	5.4	5.8	3	3	TRUE	TRUE	FALSE	TRUE	TRUE	TRUE
59	Medium	31.2346	TRUE	3	1.8	4.9	5.6	8.5	6.4	TRUE	TRUE	FALSE	TRUE	TRUE	TRUE
65	Medium	31.4713	TRUE	3.3	3.3	5	5.1	2.5	2.5	TRUE	TRUE	FALSE	FALSE	TRUE	TRUE
97	Medium	32.4324	TRUE	1.6	1.4	5.7	5.3	6.9	3.8	FALSE	FALSE	TRUE	FALSE	TRUE	TRUE
40	High	28.4	TRUE	1.8	1.2	5.6	5.6	1.8	1.03928	TRUE	FALSE	TRUE	TRUE	FALSE	FALSE
55	High	31.2939	TRUE	1.7	1.8	5.3	5.4	3.1	3	TRUE	TRUE	FALSE	FALSE	TRUE	TRUE
63	High	27	TRUE	4	1.1	5.1	5	2.5	1.1	TRUE	FALSE	FALSE	FALSE	TRUE	FALSE
69	High	31.5537	TRUE	2.1	1.5	6.3	7	7.9	8.8	TRUE	FALSE	TRUE	TRUE	TRUE	TRUE
72	High	37.7437	TRUE	1.8	2.8	5.1	5.2	4.8	5.1	TRUE	TRUE	FALSE	FALSE	TRUE	TRUE
74	High	30.7382	TRUE	1.7	1.5	5.6	5.4	2.5	2.1	TRUE	FALSE	TRUE	FALSE	TRUE	FALSE
89	High	30.1061	TRUE	1.6	1.7	6.1	6	2.6	2.7	FALSE	TRUE	TRUE	TRUE	TRUE	TRUE
96	High	34.2	TRUE	3.4	1.9	4.9	5.3	7.1	7.6	TRUE	TRUE	FALSE	FALSE	TRUE	TRUE
